# Supplementary material for: Pivotal Role of Ubiquitin Carboxyl-Terminal Hydrolase L1 (UCHL1) in Uterine Leiomyoma
Source: Biomolecules. 2023 Jan 18;13(2):193. doi: 10.3390/biom13020193 (PMC9953523; doi:10.3390/biom13020193)
Supplement: Supplementary file 1 [file biomolecules-13-00193-s001.zip]

Archive with 3 entries (3 files):
- Figure S2-1973923R2.pdf
- Figure S3-1973923R2.pdf
- Figure_S1-1973923R2.pdf
